# Supplementary material for: A rapid theta network mechanism for flexible information encoding
Source: Nat Commun. 2023 May 19;14:2872. doi: 10.1038/s41467-023-38574-7 (PMC10198978; doi:10.1038/s41467-023-38574-7)
Supplement: Supplementary file 4 — Source Data [file 41467_2023_38574_MOESM4_ESM.zip]

Archive with 6 entries (6 files):
- fig1.xlsx
- fig2.xlsx
- fig3.xlsx
- fig4.xlsx
- fig5.xlsx
- fig6.xlsx
