# Supplementary material for: A rapid theta network mechanism for flexible information encoding
Source: Nat Commun. 2023 May 19;14:2872. doi: 10.1038/s41467-023-38574-7 (PMC10198978; doi:10.1038/s41467-023-38574-7)
Supplement: Supplementary file 4 — Source Data [file 41467_2023_38574_MOESM4_ESM.zip › fig1.xlsx]

## Sheet: fig1b
CF	CL
0.230769	0.307692
0.025641	0.108108
0.025	0
0.351351	0.324324
0.225	0.384615
0.205128	0.25
0.289474	0.3
0.025	0.0540541
0.0263158	0.162162
0.0769231	0.0769231
0.157895	0.179487

## Sheet: fig1c
CF	CL
1.50058	1.67886
1.5764	2.20539
1.15278	1.17746
2.32883	2.30525
4.6079	4.73298
1.87988	1.71442
0.680351	0.754931
0.670462	0.683154
1.27063	1.38215
1.56456	2.17659
5.63335	5.47321
