# Supplementary material for: A rapid theta network mechanism for flexible information encoding
Source: Nat Commun. 2023 May 19;14:2872. doi: 10.1038/s41467-023-38574-7 (PMC10198978; doi:10.1038/s41467-023-38574-7)
Supplement: Supplementary file 4 — Source Data [file 41467_2023_38574_MOESM4_ESM.zip › fig3.xlsx]

## Sheet: fig3a
Correct	Error
0.0582731	NaN
0.145174	NaN
0.0381952	NaN
0.00675904	NaN
0.0036847	NaN
-0.0245169	NaN
-0.0135016	NaN
-0.108607	NaN
0.129941	NaN
-0.0723099	NaN
-0.0459716	NaN
-0.0893741	NaN
0.135126	NaN
0.0589384	NaN
0.0819658	NaN
-0.0136348	NaN
-0.032677	NaN
0.0163067	NaN
0.0304483	NaN
-0.030111	NaN
-0.0238459	-0.0035255
-0.0654963	0.0248004
0.0459449	0.258019
-0.0300433	-0.0179423
-0.0587812	0.0247141
0.136525	-0.0102875
-0.0488753	-0.0431113
0.113023	0.0286206
0.0286603	-0.057889
0.0643864	-0.141412
0.0559892	-0.0319236
0.0567562	-0.0275554
0.0110634	-0.106046
0.070446	0.0345215
0.0497389	-0.0322972
-0.0924973	-0.0814217
0.0217876	0.184463
0.0271487	0.0126629
0.0403304	-0.112617
0.0372503	-0.0664623
0.067895	-0.184667
0.0315453	-0.000209987
0.0544016	0.109031
0.0447647	-0.0883416
0.168492	-0.176942
0.028488	-0.0321524
0.0170526	-0.0647118
-0.052321	-0.0702768
0.0533925	-0.156362
0.0645273	0.0965204
0.12946	-0.149478
0.0373434	0.253497
0.149382	0.2247
-0.0596804	0.242783
-0.0732961	-0.00846744
0.0397291	-0.357844
-0.101208	0.19338
0.0780251	0.268062
-0.0157186	0.171965
0.127197	-0.00796436
0.140434	0.0950644
0.163376	0.0597555
-0.0454684	0.234752
-0.0278555	0.00104324
0.221975	-0.364101
0.117631	0.18383
0.0658654	-0.00929624

## Sheet: fig3b
Correct	Error
-0.0141704	-0.390722
-0.0155709	-0.53632
-0.0528183	-0.219669
0.235451	-0.233403
0.0928523	0.126317
0.0221927	-0.182114
-0.0178992	0.0539069
-0.0184166	0.104964
0.0750983	-0.290524
0.125259	-0.156994
-0.0273749	0.095475
0.0875624	0.0498112
-0.032429	-0.0336002
0.0719889	0.0519572
0.096268	-0.195356
0.0468883	-0.162662
-0.099322	0.285124
0.0298471	-0.0791863
-0.0385432	0.0700185

## Sheet: fig3e
Correct	Error
-0.0412836	NaN
0.00837703	NaN
-0.0112933	NaN
0.0166739	NaN
-0.0182983	NaN
0.03501	NaN
0.0951005	NaN
-0.00595831	NaN
0.0608948	-0.2099
0.0433788	0.175792
0.00379935	0.14651
-0.101314	0.0730403
0.0409511	-0.0445541
-0.0321312	-0.0544447
-0.0512062	-0.0860509
-0.174886	-9.59249e-06
0.0562241	0.133693
-0.0961112	0.186839
0.0453444	0.159998
0.0604298	-0.366632
0.0534179	0.140976
-0.239762	-0.0157123
-0.0239427	-0.352269
-0.169693	-0.024007
-0.0734424	0.105399
0.106475	-0.184055
0.121267	0.312982
0.0202021	0.24782
0.0177662	0.492995
0.0708274	-0.385659
0.108864	0.218597
-0.107106	0.330926
-0.0633102	0.0150262
-0.0425586	-0.268507
-0.0739465	0.157318
0.109282	0.000276388
0.0516854	0.244983
0.157485	0.259605
0.102236	0.130588
0.0985999	0.367843
-0.0813362	0.0243936
0.20226	0.297168
0.0457166	-0.122256
0.0173308	-0.0598459
0.0811539	0.210773
-0.0982355	-0.13663
0.0688003	-0.188801
-0.0077209	-0.0144114
-0.0461324	-0.275701
-0.0359572	0.0101393
-0.037978	-0.152305
-0.0148835	0.122243
-0.0361156	-0.359173
0.0972359	0.152677
0.247922	-0.256867
0.0160796	0.108704
0.0444059	0.284112
-0.0196646	-0.0502852
0.0635795	0.0493286
-0.0938607	-0.0166821
0.0144959	-0.0870111
0.0901305	0.3171
0.084756	-0.106097
0.0439721	0.101366
-0.0647511	-0.14255
0.0333372	-0.137851
0.0437126	0.229538
0.0266429	-0.014625
-0.0990173	0.311329
-0.0419295	0.315842
0.0412275	0.138814
0.0590197	0.213167
0.0835683	-0.236693
0.0812645	0.114784
