# Supplementary material for: A rapid theta network mechanism for flexible information encoding
Source: Nat Commun. 2023 May 19;14:2872. doi: 10.1038/s41467-023-38574-7 (PMC10198978; doi:10.1038/s41467-023-38574-7)
Supplement: Supplementary file 4 — Source Data [file 41467_2023_38574_MOESM4_ESM.zip › fig4.xlsx]

## Sheet: fig4a
Correct	Error
-0.0748557	0.659717
0.0242492	0.486125
-0.00232387	0.188631
-0.0500962	0.0915381
-0.0515404	0.0509988
0.0819154	0.218123
-0.0157647	0.108517
0.0493116	-0.220808
