# Supplementary material for: A rapid theta network mechanism for flexible information encoding
Source: Nat Commun. 2023 May 19;14:2872. doi: 10.1038/s41467-023-38574-7 (PMC10198978; doi:10.1038/s41467-023-38574-7)
Supplement: Supplementary file 4 — Source Data [file 41467_2023_38574_MOESM4_ESM.zip › fig5.xlsx]

## Sheet: fig5a
-1.2321
0.302519
0.230727
-1.13708
-1.76784
-1.22547
1.3078
-1.98392

## Sheet: fig5b
0.341021
-1.13255
-0.447842
0.115639
0.234524
1.00854
-0.852526
-0.438171
-1.60667
-0.209117
0.595552
-1.91046
-0.438507
-0.707513
-2.19222
-0.454027
0.455249
-0.115747
0.260396
-0.431512
-0.651407
-0.626254
-0.189163

## Sheet: fig5c
-1.21206
-1.04839
-2.38051

## Sheet: fig5f
-0.533031
-0.427327
-0.137758
-0.257048
1.79301
0.597151
0.234697
2.07297
0.77322
-1.20382
-0.00560448
1.47968
-2.30375
-0.883075
-0.179615
1.77789
1.43011
0.226446
1.56929
0.405661
0.961379
-1.05679
1.47345
-0.130897
-0.230236
0.0835631
2.02867
0.649591
