# Supplementary material for: A rapid theta network mechanism for flexible information encoding
Source: Nat Commun. 2023 May 19;14:2872. doi: 10.1038/s41467-023-38574-7 (PMC10198978; doi:10.1038/s41467-023-38574-7)
Supplement: Supplementary file 4 — Source Data [file 41467_2023_38574_MOESM4_ESM.zip › fig6.xlsx]

## Sheet: fig6a
-1.14301
-0.892899
-1.89629
-0.595739
-1.79555

## Sheet: fig6c
-1.52144
0.419019
0.169426
-0.658027
0.90554
-0.302745
1.01228
1.33725
0.0799239
1.25237
1.47239
-0.159256
0.106373
-0.254424
1.26538
1.89213
1.30537
1.32889
-1.23902
